# Supplementary material for: Outcomes at 10-Year Follow-Up after Roux-en-Y Gastric Bypass, Biliopancreatic Diversion, and Sleeve Gastrectomy
Source: J Clin Med. 2023 Jul 28;12(15):4973. doi: 10.3390/jcm12154973 (PMC10419540; doi:10.3390/jcm12154973)
Supplement: Supplementary file 1 [file jcm-12-04973-s001.zip]

Archive with 1 entries (1 files):
- jcm-2441950-supplementary.pdf
